# Supplementary material for: Performance of the National Tuberculosis Control Program in the post conflict Liberia
Source: PLoS One. 2018 Jun 25;13(6):e0199474. doi: 10.1371/journal.pone.0199474 (PMC6016901; doi:10.1371/journal.pone.0199474)
Supplement: S1 Table — (XLS) [file pone.0199474.s001.xls]

## Sheet: Patient data
Questionnaire	Age	Religion	Sex	Maritalstatus	Education	Employment	Income	Dependants	Cigaret	Alchol	Supporter	Illnessolution	Food	Waitingtime	Servicehours	Easyreach	Travelcost	DOTsupervisor	Staffrate	DrugAvailablity	TBknowledge	TreatmentDuration	LiveWith	HowmanyLive	HouseRooms	HouseStay	InformFamilyTB	NotInformFamily	SideeffectDrug	SideeffectTpye	LengthFeltBetter	CompletTreatment	NotCompleTreat	DiseaseClassifi	HIVstatus	ART_initiated	CPT	Treatment_catagory
1	29	1	1	2	3	3	1	2	2	2	1	5	1	4	4	1	1	3	2	4	7	3	1	2	2	2	1		1	1	1	1		3	2	2	2	1
2	46	1	1	2	3	3	1	1	2	2	1	2	1	4	4	1	1	3	2	4	7	3	1	2	3	2	2	2	1	2	2	1		3	2	2	2	1
3	45	2	1	1	2	3	1	1	1	1	1	2	2	4	4	1	1	3	2	4	6	1	3	1	2	3	1		1	8	1	1		1	2	2	2	1
4	59	3	1	4	3	1	1	2	2	2	1	3	1	3	3	1	1	3	4	2	7	3	3	2	1	1	1		1	7	1	1		1	2	2	2	1
5	30	1	2	1	4	1	2	1	2	2	2	1	1	4	1	1	1	3	1	4	7	3	3	1	2	1	2	1	2		1	1		1	2	2	2	1
6	49	1	2	3	2	2	1	4	2	2	1	1	1	1	2	1	1	3	1	3	6	3	1	4	1	2	2	1	1	1	1	1		1	2	2	2	1
7	24	2	2	1	3	2	1	2	2	2	2	1	1	3	4	1	1	3	3	3	7	2	1	2	1	1	2	1	2		1	1		1	1	1	1	1
8	61	3	1	4	2	3	1	1	2	2	1	3	2	2	1	1	1	3	1	3	5	4	3	2	1	1	1		1	7	2	1		3	2	2	2	1
9	27	3	1	3	4	2	2	2	2	2	1	1	1	4	3	1	1	3	2	4	7	3	1	3	3	2	1		2		1	1		1	1	1	1	1
10	46	2	1	2	2	3	1	1	1	1	1	2	1	2	2	1	1	3	1	2	1	3	1	2	1	3	2	2	1	2	1	1		1	1	1	1	2
11	19	1	1	2	2	3	1	1	2	2	1	5	1	3	3	1	1	3	1	3	6	3	2	3	1	1	2	1	2		1	1		2	2	2	2	1
12	70	1	2	4	2	3	1	1	1	1	1	4	1	2	4	1	1	3	4	4	2	1	4	4	1	3	2	1	1	5	1	1		5	2	2	2	2
13	30	2	2	2	3	3	1	1	2	2	1	1	1	3	1	1	1	3	1	3	7	3	1	3	1	1	2	1	1	8	3	1		1	1	1	1	3
14	29	1	1	2	4	1	2	4	2	2	1	1	2	3	3	1	1	3	2	3	7	2	1	4	2	2	2	1	1	3	2	1		2	1	1	1	1
15	37	4	2	2	2	3	1	1	2	3	1	2	2	3	2	1	1	3	1	2	6	3	1	3	1	1	1		2		1	1		1	1	1	1	1
16	46	3	2	2	3	2	1	4	2	2	1	3	1	3	3	1	1	3	2	3	7	3	1	4	2	2	1		1	1	1	1		5	1	1	1	1
17	29	1	1	2	3	3	1	1	2	2	1	1	1	4	1	1	1	3	1	3	7	3	1	3	1	3	1		1	8	1	1		2	2	2	2	1
18	25	2	1	1	2	3	1	1	2	2	2	1	1	3	3	1	1	3	2	2	3	3	3	1	1	1	2	1	2		3	1		1	1	1	1	2
19	31	1	1	2	3	2	1	3	2	1	1	1	1	2	2	1	1	3	1	4	7	3	1	3	1	2	1		2		1	1		1	2	2	2	1
20	38	1	1	3	4	1	2	3	2	2	1	1	1	3	4	1	1	3	2	3	7	3	1	3	2	3	1		1	9	1	2	2	4	2	2	2	1
21	48	2	1	2	2	2	1	2	2	2	1	2	2	4	3	1	1	3	1	4	7	1	1	3	1	1	1		1	3	1	1		1	2	2	2	1
22	22	1	1	1	2	3	1	1	2	2	2	6	1	3	1	1	1	3	3	3	6	3	2	2	1	2	2	1	2		1	1		1	1	1	1	2
23	34	2	1	2	3	2	1	2	2	2	1	1	1	4	2	1	1	3	2	3	6	3	1	2	1	3	1		2		1	1		1	2	2	2	1
24	49	3	1	3	2	1	1	3	2	2	1	3	1	1	4	1	1	3	1	4	5	2	1	3	2	3	1		1	2	3	1		3	2	2	2	1
25	27	1	1	1	2	3	1	1	2	1	2	5	1	3	4	1	1	3	4	3	7	3	2	3	1	1	2	1	2		1	1		2	1	1	1	1
26	30	2	1	2	4	3	1	1	2	2	1	1	1	4	3	1	1	3	1	4	7	3	1	3	1	3	1		1	7	1	1		1	2	2	2	2
27	54	1	2	4	1	3	1	1	2	2	1	2	1	2	1	1	1	3	2	4	2	3	1	3	1	2	1		1	6	1	1		1	2	2	2	2
28	33	3	2	2	3	2	1	4	2	2	1	3	1	3	4	1	1	3	2	3	7	3	1	4	2	2	1		1	1	3	1		3	1	1	1	1
29	29	1	1	1	2	3	1	2	2	2	2	1	1	3	1	1	1	3	1	4	4	1	2	3	3	3	2	2	2		4	2	3	3	1	2	1	1
30	41	1	2	2	3	1	2	2	2	1	1	1	1	3	4	1	1	3	1	3	7	3	1	2	1	3	1		2		1	1		2	1	1	1	1
31	35	1	1	2	4	2	1	3	2	2	1	1	1	1	2	1	1	3	2	3	7	3	3	3	1	3	1		1	9	1	1		1	1	1	1	3
32	53	4	1	4	1	3	1	1	1	1	1	2	2	4	3	1	1	3	1	4	1	3	3	1	1	3	2	1	1	5	1	1		1	2	2	2	5
33	39	1	2	2	2	3	1	3	2	3	1	1	1	3	1	1	1	3	4	3	5	1	1	3	2	2	2	1	1	1	1	1		1	2	2	2	2
34	48	3	1	3	3	1	1	2	2	2	2	3	1	2	3	1	1	3	1	3	7	3	1	2	1	3	1		2		1	1		1	1	1	1	5
35	34	1	2	2	2	3	1	2	2	2	1	6	1	4	2	1	1	3	2	4	6	2	1	2	1	1	1		1	1	1	1		1	1	1	1	2
36	56	2	1	3	1	3	1	3	2	1	1	2	1	4	3	1	1	3	3	3	2	1	1	3	1	2	2	2	1	2	3	1		1	2	2	2	2
37	52	1	1	4	2	2	1	2	2	2	1	4	1	3	4	1	1	3	2	3	4	3	3	3	1	3	1		1	1	1	1		2	2	2	2	2
38	45	1	1	3	4	3	1	2	2	1	2	1	2	2	1	1	1	3	2	4	7	3	1	3	1	3	1		2		1	1		2	2	2	2	1
39	27	1	1	1	3	3	1	2	2	2	2	1	1	3	3	1	1	3	1	3	7	3	3	3	1	1	1		2		1	1		1	2	2	2	1
40	25	1	2	1	2	3	1	2	2	2	2	2	1	4	4	1	1	3	2	3	1	3	3	3	1	1	2	1	2		1	1		1	2	2	2	5
41	30	2	1	2	2	3	1	3	2	2	1	5	2	3	3	1	1	3	1	3	6	2	2	2	2	2	2	1	2		3	1		3	1	1	1	5
42	29	1	1	1	3	2	1	2	2	2	1	1	1	2	1	1	1	3	1	2	7	3	1	3	1	1	1		2		4	1		3	2	2	2	5
43	30	3	1	2	2	3	1	3	2	2	1	3	1	3	4	1	1	3	2	3	5	3	1	3	2	3	2	1	1	3	3	1		3	1	1	1	1
44	46	4	1	2	4	1	2	3	2	2	1	1	2	4	3	1	1	3	1	4	7	3	1	3	3	3	1		1	5	1	1		1	2	2	2	1
45	36	2	2	2	4	2	2	4	2	2	1	1	3	3	2	1	1	3	3	4	7	3	1	3	1	2	2	1	1	6	2	1		2	1	1	1	1
46	37	3	1	2	3	2	1	3	2	2	1	3	3	4	3	2	2	3	1	3	6	3	1	3	2	3	1		2		2	1		3	2	2	2	1
47	40	1	1	2	4	1	2	4	2	1	1	1	3	1	2	2	4	3	2	4	7	3	1	3	2	2	1		1	1	3	1		3	2	2	2	1
48	45	2	2	3	1	3	1	3	2	2	2	5	2	3	4	2	3	3	1	3	5	3	1	3	3	3	1		1	8	3	1		2	1	1	1	1
49	38	1	2	2	2	3	1	2	2	2	1	6	3	3	1	2	4	3	2	4	1	1	1	1	1	2	2	1	1	2	4	1		2	1	1	1	1
50	27	1	2	1	2	3	1	1	1	1	1	5	2	3	4	2	3	3	4	3	5	3	2	3	3	1	1		2		4	1		2	1	1	2	1
51	46	3	2	2	2	3	1	2	2	2	1	3	2	2	3	1	1	3	1	4	1	1	1	1	1	2	1		1	8	2	1		2	1	2	2	1
52	35	4	2	2	4	2	2	4	2	2	1	1	2	3	2	2	3	3	1	3	7	3	1	3	3	3	1		2		2	1		3	2	2	2	1
53	32	1	2	2	2	3	1	2	2	2	1	2	3	1	4	1	2	3	2	2	3	3	1	2	3	2	1		2		3	1		1	2	2	2	1
54	50	2	1	4	3	1	2	1	2	2	1	1	2	4	1	2	2	3	1	3	7	3	1	2	3	3	1		1	7	1	2	1	1	2	2	2	1
55	35	1	2	2	2	3	1	3	2	1	1	6	2	1	3	2	3	3	1	4	1	1	1	3	1	2	2	2	2		3	2	4	2	1	2	1	1
56	55	2	1	3	2	1	1	3	2	2	2	4	4	3	2	1	1	3	3	3	7	1	1	3	1	1	2	1	1	3	1	1		1	2	2	2	1
57	65	3	2	4	2	3	1	2	2	2	1	3	3	2	3	2	4	3	1	2	5	2	3	1	2	3	1		1	1	1	1		1	2	2	2	1
58	28	4	1	1	3	2	1	1	2	1	2	1	3	3	4	2	3	3	2	3	7	3	2	1	3	3	1		2		2	1		2	2	2	2	1
59	40	1	2	2	2	3	1	1	1	1	1	6	3	1	1	1	2	3	1	3	5	2	1	1	2	2	1		2		2	1		2	1	1	1	1
60	51	2	2	3	3	3	1	1	2	3	2	1	3	3	3	2	4	3	3	2	7	3	1	1	3	3	1		1	2	3	1		1	2	2	2	1
61	45	1	2	2	2	2	1	2	2	1	1	2	3	4	1	2	3	3	1	4	1	1	1	2	1	3	2	1	2		2	2	7	2	1	1	1	5
62	60	1	1	2	4	1	2	4	2	2	1	1	2	1	4	1	1	3	2	3	7	3	1	4	2	3	1		1	1	2	1		1	3	2	2	1
63	70	1	1	4	1	3	1	1	2	2	1	4	3	3	3	1	2	3	2	2	6	3	3	1	1	3	1		1	2	3	1		2	2	2	2	1
64	65	2	2	3	2	3	1	2	2	2	1	5	3	2	2	2	4	3	1	4	1	1	1	2	1	2	2	3	1	5	2	1		1	2	2	2	1
65	65	1	2	4	1	3	1	1	2	2	1	4	3	4	2	1	1	3	1	3	5	2	3	1	1	2	2	1	1	1	3	1		2	2	2	2	1
66	26	3	1	1	3	1	2	2	2	1	2	3	3	3	4	2	3	3	1	3	7	3	3	2	3	3	1		2		1	1		1	1	1	1	1
67	25	1	2	2	2	3	1	3	2	2	1	1	2	4	3	1	2	3	4	1	4	3	1	3	2	3	1		2		3	1		2	2	2	2	1
68	20	1	2	1	3	2	1	2	2	2	2	1	2	4	2	1	3	3	1	4	7	3	3	2	1	3	1		2		4	2	3	1	1	2	2	1
69	30	2	2	2	2	3	1	2	2	2	1	2	1	1	4	1	1	3	1	4	3	3	1	3	1	2	1		2		3	1		3	1	1	1	1
70	23	1	2	1	3	2	1	1	2	2	2	1	2	3	4	2	4	3	2	2	7	3	2	2	1	1	1		2		4	2	5	3	2	2	2	1
71	24	3	1	1	2	3	1	1	2	2	1	3	3	4	3	1	3	3	1	3	5	1	2	2	1	1	2	2	2		2	1		3	2	2	2	1
72	35	4	2	3	1	3	1	1	1	1	1	2	1	3	1	2	4	3	2	3	1	3	1	1	1	2	1		2		3	1		2	1	1	1	1
73	33	2	2	2	2	3	1	3	2	2	1	2	1	2	4	1	2	3	1	4	5	3	1	3	2	3	1		2		1	1		1	2	2	2	1
74	37	1	2	2	4	1	2	2	2	2	1	1	1	2	2	1	1	3	2	3	7	3	1	2	2	3	1		1	1	1	1		1	2	2	2	1
75	20	1	2	1	2	3	1	1	2	2	2	1	2	3	3	2	3	3	1	4	6	1	1	2	1	3	2	1	2		3	1		3	2	2	2	1
76	60	1	2	4	1	3	1	2	2	2	1	1	2	4	1	1	2	3	3	3	4	3	1	2	1	2	1		1	5	2	1		2	2	2	2	1
77	35	1	2	3	3	2	1	2	2	2	2	1	2	2	3	1	2	3	1	2	7	3	1	3	1	3	1		2		1	1		1	1	2	2	1
78	25	3	1	1	2	3	1	1	2	2	1	3	2	3	4	2	4	3	2	3	7	3	1	1	1	1	1		2		1	1		1	2	2	2	1
79	57	1	2	4	4	2	1	2	2	2	1	1	1	4	2	1	1	3	1	4	7	3	1	2	1	4	1		1	2	1	1		1	1	2	2	1
80	45	2	1	2	1	3	1	3	2	2	1	4	1	1	4	2	3	3	4	1	5	1	1	3	2	1	2	1	1	8	3	1		2	2	2	2	1
81	19	1	1	1	2	3	1	1	2	2	1	2	1	3	1	2	4	3	1	3	2	3	1	1	1	1	1		2		2	2	8	1	2	2	2	1
82	22	1	2	1	3	1	2	1	2	2	2	1	1	4	3	1	1	3	1	4	7	3	2	2	2	3	2		2		3	1		2	1	1	1	1
83	40	3	2	2	2	2	1	2	2	1	1	3	2	1	1	2	3	3	2	3	3	1	1	2	1	2	2	1	1	1	1	2	2	1	1	1	1	1
84	30	1	2	2	2	3	1	3	2	2	1	2	2	3	2	2	4	3	1	3	6	3	1	3	2	2	1		2		4	2	6	1	1	1	1	1
85	40	1	1	2	4	1	1	3	2	2	1	1	2	2	4	2	3	3	3	2	7	3	3	3	1	1	1		2		3	1		1	1	1	1	1
86	70	1	2	4	1	3	1	2	2	2	1	4	2	3	3	2	4	3	1	3	7	2	3	2	1	1	2	1	1	5	1	2	2	1	3	2	2	3
87	43	2	2	3	2	3	1	2	2	1	2	4	2	3	2	1	2	3	1	4	4	1	1	2	1	3	2	1	2		2	1		3	3	2	2	1
88	25	1	1	1	3	3	1	1	1	2	2	2	2	4	3	2	3	3	2	3	7	3	1	1	1	3	1		1	2	2	1		1	2	2	2	1
89	27	1	2	2	2	3	1	2	2	2	1	2	2	2	4	2	4	3	1	2	5	1	1	2	1	1	2	1	1	1	1	2	10	1	2	2	2	1
90	28	4	1	2	2	2	1	4	2	2	1	4	3	3	2	1	2	3	3	3	1	1	1	4	1	2	2	1	1	7	3	1		1	2	2	2	1
91	27	3	2	2	3	1	1	4	2	2	1	3	3	4	4	2	4	3	1	3	7	3	1	4	2	3	1		2		2	1		3	1	2	2	1
92	55	2	1	4	4	2	1	4	2	1	1	1	3	3	3	1	2	3	2	4	7	3	3	4	2	3	1		2		4	2	10	1	2	2	2	1
93	32	3	1	2	4	1	2	4	2	2	1	1	2	4	4	2	2	3	1	3	7	3	1	4	2	2	1		2		3	1		2	2	2	2	1
94	65	1	2	4	1	3	1	1	2	2	2	3	2	3	2	1	2	3	1	3	5	3	3	1	1	3	1		1	1	2	1		3	2	2	2	1
95	33	1	1	2	3	2	1	4	2	2	1	1	2	2	3	1	2	3	3	4	7	1	1	4	2	3	2	1	1		1	1		1	2	2	2	1
96	23	2	2	2	2	3	1	3	2	2	1	1	2	4	1	2	3	3	1	3	3	3	1	3	2	3	1		2		2	1		2	1	1	1	1
97	32	1	1	2	2	3	1	3	2	2	2	2	2	3	3	2	4	3	1	3	1	2	1	3	2	2	2	1	2	3	3	1		1	2	2	2	1
98	21	3	2	1	2	3	1	2	2	2	2	3	2	2	4	2	3	3	2	4	4	3	3	2	1	1	1		2		1	2	2	1	1	2	2	1
99	45	1	1	3	4	1	2	2	2	1	1	1	1	3	2	2	3	3	1	3	7	3	1	2	2	2	1		1	2	3	1		2	1	1	1	1
100	70	3	1	4	1	3	1	1	2	2	1	3	2	1	4	1	2	3	1	4	5	3	3	1	1	3	1		1	1	2	1		3	3	2	2	1
101	25	1	1	1	2	3	1	2	2	2	1	1	2	3	1	2	4	3	4	3	6	1	1	2	1	1	2	1	2		1	1		1	1	1	1	1
102	32	2	2	2	3	3	1	3	2	2	1	1	2	4	2	2	2	3	1	2	7	3	1	3	2	3	1		2		1	2		1	3	2	2	1
103	88	4	2	4	1	3	1	1	2	2	1	3	3	2	3	1	2	3	2	3	1	3	1	1	1	3	1		1	1	1	1		3	3	2	2	1
104	39	1	1	3	2	3	1	2	2	2	2	2	2	3	4	1	2	3	1	4	5	3	1	3	1	2	1		1	8	2	1		1	3	2	2	1
105	28	1	1	2	3	2	1	4	2	2	1	1	3	2	2	2	3	3	4	3	7	3	1	4	2	2	1		2		3	1		3	1	2	2	1
106	21	1	2	1	2	3	1	1	1	1	1	1	2	4	3	1	1	3	1	3	7	3	2	1	1	1	1		2		1	1		1	2	2	2	1
107	59	3	2	3	1	3	1	1	2	2	1	3	2	1	3	2	2	3	2	2	2	3	1	2	1	3	1		1	2	2	1	4	2	1	2	2	1
108	60	1	1	2	2	3	1	3	2	2	1	4	2	2	1	1	2	3	1	3	1	1	1	3	1	3	2	1	1	1	2	1		3	3	2	2	1
109	65	2	2	3	2	3	1	1	2	2	2	4	2	3	4	2	3	3	3	3	4	2	1	1	1	3	2	2	1	7	3	1		3	2	2	2	1
110	34	2	2	2	2	3	1	2	2	2	1	2	2	2	3	2	4	3	1	4	5	1	1	2	1	2	2	1	2		1	1		1	1	1	1	1
111	50	1	1	2	4	1	2	4	2	1	1	1	1	4	3	1	2	3	1	3	7	3	1	4	2	2	2	1	1	2	1	1		1	1	1	1	1
112	27	1	2	2	3	1	1	4	2	1	1	1	3	3	2	2	4	3	2	4	7	3	1	4	2	3	1		2		2	1		3	1	1	1	1
113	66	1	2	4	1	3	1	1	2	2	1	3	4	3	4	1	2	3	1	3	7	3	3	1	1	2	1		1	8	3	1		2	1	2	2	1
114	44	3	2	2	4	1	2	4	2	2	1	3	1	3	3	1	1	3	3	1	7	3	1	3	3	2	1		1	3	1	1		1	2	2	2	1
115	26	1	2	1	2	3	1	2	2	2	1	1	2	4	3	2	2	3	1	3	5	3	3	1	1	1	2		1	6	2	1		3	1	2	1	1
116	29	2	2	2	3	2	1	3	2	2	2	1	2	3	2	1	1	3	1	3	7	3	1	3	2	2	2	1	1	8	1	1		1	2	2	2	1
117	26	1	2	2	3	1	2	4	2	2	1	3	1	4	2	2	2	3	2	2	7	1	1	4	2	2	2	1	2		1	1		1	2	2	2	1
118	22	2	2	1	2	2	1	2	2	2	1	1	2	3	3	1	2	3	1	4	1	3	3	1	1	1	1		2		3	1		1	1	2	2	1
119	37	4	1	2	4	1	2	4	2	1	1	1	1	4	4	2	2	3	4	3	6	3	1	4	3	3	1		2		2	1		3	2	2	2	1
120	30	1	2	2	2	2	1	3	2	2	1	2	3	2	1	1	1	3	1	2	3	1	1	3	2	1	2	3	2		1	1		1	2	2	2	1
121	42	1	2	3	4	1	2	3	2	1	1	1	1	3	4	2	4	3	2	3	7	3	1	4	2	3	1		1	1	1	1		1	1	2	1	1
122	32	1	2	2	3	2	1	4	2	1	1	1	4	2	3	1	2	3	1	4	6	3	1	4	2	2	2	1	2		1	1		1	1	2	1	1
123	35	2	1	2	3	2	1	4	2	3	1	2	4	4	1	2	3	3	4	1	6	3	1	4	2	1	1		2		1	1		1	1	2	1	1
124	60	1	1	3	1	2	1	1	2	2	2	3	3	3	3	1	2	3	1	3	6	3	3	2	1	2	2	1	1	2	1	1		1	2	2	2	1
125	63	1	2	4	2	3	1	1	2	2	2	4	2	1	4	2	4	3	2	2	7	1	1	2	1	3	2	1	1	6	1	1		1	2	2	2	1
126	36	1	1	2	3	1	1	2	2	2	1	4	1	4	1	2	4	3	1	4	6	3	3	1	1	2	1		2		3	1		3	1	2	2	1
127	31	2	1	2	2	3	1	3	2	1	1	1	1	2	2	2	4	3	3	2	1	3	3	3	2	3	1		2		1	2	2	3	1	2	1	1
128	18	1	2	1	2	3	1	1	2	2	1	1	2	3	3	1	1	3	1	2	3	1	1	2	1	1	2	1	2		3	1		3	2	2	2	1
129	22	1	2	1	2	3	1	2	2	2	1	1	2	4	2	1	2	3	2	3	5	2	2	2	1	1	2	1	1	2	1	1		1	1	2	2	1
130	35	2	2	2	4	1	1	3	2	2	1	1	2	1	4	2	4	3	1	2	7	3	1	3	2	3	1		2		2	1		3	1	2	2	1
131	30	1	1	2	2	2	1	3	2	2	1	3	2	3	2	2	3	3	4	3	4	2	1	3	2	3	2	3	2		1	1		1	1	2	1	1
132	60	1	2	4	1	3	1	1	2	2	1	2	1	3	3	1	2	3	1	4	2	1	3	2	2	2	2	1	1	1	2	1		3	1	1	1	1
133	32	4	2	2	3	1	1	3	2	1	1	1	2	3	2	2	3	3	2	3	7	3	1	3	1	3	1		2		1	1		1	2	2	2	1
134	30	1	1	2	2	3	1	2	2	2	2	1	2	3	4	2	4	3	1	4	5	3	1	2	1	2	1		1	8	1	2	2	1	1	2	1	1
135	44	1	1	3	3	2	1	1	1	1	2	3	2	2	3	2	4	3	3	1	7	3	1	1	1	3	2	1	1	7	3	2	1	1	3	2	2	1
136	27	1	1	1	2	3	1	2	2	2	1	2	2	4	2	1	2	3	1	3	1	3	3	1	1	1	1		2		3	2	11	1	2	2	2	1
137	44	2	1	2	3	1	1	4	2	3	1	1	3	3	4	2	4	3	2	5	6	1	1	4	2	3	2	1	1	1	1	1		1	1	1	1	5
138	24	1	2	1	2	3	1	3	2	2	1	1	2	3	3	2	1	3	3	3	7	3	1	3	2	1	1		2		3	1		3	2	2	2	1
139	40	1	2	2	4	1	2	4	2	1	1	1	1	4	3	1	4	3	1	3	6	1	1	4	3	3	112	1	1	8	2	1		3	2	2	2	1
