# Supplementary material for: Performance of the National Tuberculosis Control Program in the post conflict Liberia
Source: PLoS One. 2018 Jun 25;13(6):e0199474. doi: 10.1371/journal.pone.0199474 (PMC6016901; doi:10.1371/journal.pone.0199474)
Supplement: S2 Table — (XLS) [file pone.0199474.s002.xls]

## Sheet: NLTCP performance Data
Year	Population	Notified_New_smear_positive	Notified new smear negative	New_smear_unknow	Extra_pulmonary_TB	Relapse	Treatment after Failure	Treatment after default	Notified_All_TB_cases_per_100000	TB_notification_rate_all_forms	TB_notification_rate_ss	Case_detection_rate_SS_POS	Case_detection_rate_all_forms	Number_TBpatient_HIV_testresult	TB_patients_HIV_positive	TB_HIV_patients_on_ART	TB_HIV_patients_on_CPT	Treatment_success_rate	Treatment_Cured_rate	Treatment_completion_rate	Death_rate	Default_rate	Treatment_failed_rate
2001	2998770	934	326	143	336	12	9	11	1771									76
2002	3070673	1974	839	0	579	27	0	20	3439									76
2003	3124222	1319	377	262	544	9	5	7	2523									70
2004	3184643	2490	545	374	901	27	21	39	4397									74
2005	3269786	2167	360	215	657	33	10	14	3456	105	66	55						75
2006	3384791	2906	456	190	829	66	38	29	4514	134	86	73	49					81
2007	3522294	2850	500	199	877	48	24	37	4535	132	83	70	49					81
2008	3672714	3038	508	381	912	79	20	33	5007	144	87	74	53					67	56	11	5	13	1
2009	3821440	3796	735	282	1023	77	20	26	5964	168	107	91	62	641	74	3827399		80	65	18	4	10	2
2010	3957990	3750	885	500	1363	99	30	41	6668	184	103	88	68	3272	283			82	57	25	5	9	1
2011	4079697	4252	1342	625	1612	66	11	59	7965	215	115	98	78	4355	454			86	64	22	4	6	1
2012	4190435	4342	1229	713	1749	56	10	23	8132	213	115	77	60	5661	772	115	693	87	57	30	4	4	1
2013	4294077	3820	1674	235	1917	85	45	46	7822	202	99			5899	950			83	62	21	3	11	1
Year	ALL TB	Smer pos
2001	1771	934
2002	3439	1974
2003	2523	1319
2004	4397	2490
2005	3456	2167
2006	4514	2906
2007	4535	2850
2008	5007	3038
2009	5964	3796
2010	6668	3750
2011	7965	4252
2012	8132	4342
2013	7822	3820
