# Supplementary material for: Performance of the National Tuberculosis Control Program in the post conflict Liberia
Source: PLoS One. 2018 Jun 25;13(6):e0199474. doi: 10.1371/journal.pone.0199474 (PMC6016901; doi:10.1371/journal.pone.0199474)
Supplement: S3 Table — (XLSX) [file pone.0199474.s003.xlsx]

## Sheet: Prevalence, incidence and morta
		Trends of Estimated TB Prevalence in Liberia, 1990 to 2013
		Estimated TB prevalence
	1990	341
	1995	421
	2000	449
	2005	447
	2009	462
	2010	465
	2011	453
	2012	495
	2013	446
	Trends of TB estmated incidence in Liberia, 1990 to 2013
		Estimated TB Incidence
	1990	199
	1995	219
	2000	242
	2005	266
	2009	288
	2010	293
	2011	299
	2012	304
	2013	308
	Trends of estimated TB mortality in Liberia, 1990 to 20143
		Estimated TB Mortality
	1990	35
	1995	49
	2000	53
	2005	49
	2009	48
	2010	48
	2011	45
	2012	51.6
	2013	64

## Sheet: Tb case notification 
		Trends of TB notification rate of SS+ cases
		Notification rate per 100, 000 population
	2000	33
	2001	29
	2002	61
	2003	40
	2004	74
	2005	63
	2006	81
	2007	83
	2008	87
	2009	107
	2010	103
	2011	115
	2012	115
	2013	99
		Trends of TB case notification of all forms
		Notification rate of all forms
	2005	105
	2006	134
	2007	132
	2008	144
	2009	168
	2010	184
	2011	215
	2012	215
	2013	202
	Year	Number of new smear positive TB cases
	2006	2906
	2007	2826
	2008	3042
	2009	3796
	2010	3750
	2011	4252
	2012	4342
	2013	3820
		Notified TB cases of all forms	Notified TB cases smear positive
	2001	1771	934
	2002	3439	1974
	2003	2523	1319
	2004	4397	2490
	2006	4514	2906
	2007	4511	2850
	2008	5007	3038
	2009	5964	3796
	2010	6668	3750
	2011	7965	4252
	2012	8132	4342
	2013	7822	3820
	TB case detection rate(%)
		New smear positive cases	TB cases of all forms
	2006	0.73	0.49
	2007	0.7	0.49
	2008	0.74	0.53
	2009	0.91	0.62
	2010	0.88	0.68
	2011	0.98	0.78
	2012	0.77	0.6
	2013	0.75	0.57

## Sheet: TB-HIV Co-infected activities
													Percentagge of TB patients tested for HIV
												2009	0.11			0.11
												2010	0.49			0.49
												2011	0.55			0.55
												2012	0.7			0.7
												2013	0.75			0.75
	TB/HIV Indicators	2009	2010	2011	2012	2013
	Notified TB cases	5964	6668	7965	8132	7822
	No of Tb patients with known HIV test result	641	3272	4355	5661	5899
	% of HIV + TB patients with known HIV test result	0.11	0.49	0.55	0.7	0.75
	TB patients with positive HIV test	74	283	454	772	950
	% of HIV + TB patients started or continued on CPT	0.77	0.08	0.68	0.42	0.74
	% of HIV + TB patients started or continued on ART	0	0.06	0.1	0.14	0.16

## Sheet: Treatment out come
	Trendof TB treatment out come in Liberia
	Cured	Completed	Failed	Died	Defaulted
2000	0.7	0.09	0.02	0.06	0.1
2005	0.6	0.16	0.01	0.02	0.11
2008	0.64	0.15	0.02	0.04	0.13
2009	0.57	0.26	0.01	0.05	0.1
2010	0.57	0.25	0.01	0.05	0.09
2011	0.64	0.22	0.01	0.04	0.06
2012	0.57	0.3	0.01	0.04	0.04
2013	0.62	0.21	0.01	0.03	0.11

## Sheet: TB treatment success rate
	TB Treatment success rate in Liberia 2001-2013
		Success rate
	2001	0.76
	2002	0.76
	2003	0.7
	2004	0.74
	2005	0.75
	2006	0.81
	2007	0.81
	2008	0.67
	2009	0.8
	2010	0.82
	2011	0.86
	2012	0.87
	2013	0.83

## Sheet: TB REGIONAL TREATMENT OUTCOME
		TB Treatment outcome of the 15 counties in Liberia, 2013
	New SS+ #	All forms of TB #	Cure%	Completion%	Success %	Death %	Default %
Bomi	77	130	57	23	79	2	11
Bong	225	333	63	27	89	3	6
Gbarpolu	22	29	34	43	77	0	9
Grand Bassa	117	211	52	38	90	3	3
Grand Cape Mt	87	119	61	20	80	8	7
Grand Gedeh	57	113	53	23	77	2	18
Grand Kru	26	36	47	28	75	4	14
Lofa	101	216	43	26	69	18	11
Margibi	223	562	31	58	88	4	7
Maryland	113	174	43	26	69	3	26
Montserrado	2467	5270	63	21	84	3	8
Nimba	272	488	72	11	83	4	10
Rivercess	73	101	80	6	86	14	0
River Gee	38	67	36	26	62	2	30
Sinoe	50	73	83	17	100	0	0
National	3958	7922	59	24	84	4	9
* on year data from July 2012 to June 2013
2013	3820	7822	0.62	0.21	0.83	0.03	0.11
