# Supplementary material for: Performance of the National Tuberculosis Control Program in the post conflict Liberia
Source: PLoS One. 2018 Jun 25;13(6):e0199474. doi: 10.1371/journal.pone.0199474 (PMC6016901; doi:10.1371/journal.pone.0199474)
Supplement: S4 Table — (XLS) [file pone.0199474.s004.xls]

## Sheet: Panel Test Result
							FACILITY PROFICIENCY PANEL RESULTS
No.	Name of the facility	District	County	Lab Result T1	Expected Result	Error Type	Score	Lab Result T2	Expected Result	Error Type	Score	Lab Result T3	Expected Result	Error Type	Score	Lab Result T4	Expected Result	Error Type	Score	Lab Result T5	Expected Result	Error Type	Score	Lab Result T6	Expected Result	Error Type	Score	Lab Result T7	Expected Result	Error Type	Score	Lab Result T8	Expected Result	Error Type	Score	Lab Result T9	Expected Result	Error Type	Score	Lab Result T10	Expected Result	Error Type	Score	T0TAL SCORE	PERCENTAGE	PERFORMANCE
1	Beh Town Clinic	Dewoin	Bomi	1-9AFB/100 field	3+	QE	5	1+	1+	Correct	10	Negative	Scanty	LFN	5	Negative	Negative	Correct	10	1+	2+	Correct	10	1-9AFB/100	3+	QE	10	1-9AFB/100	1+	Correct	10	Negative	Scanty	LFN	5	Negative	Negative	Correct	10	Negative	2+	HFN	0	75/100	0.75	Fairly Good
2	Jenneh#3 Clinic	Dewoin	Bomi	2+	3+	Correct	10	1+	1+	Correct	10	Negative	Scanty	LFN	5	Negative	Negative	Correct	10	3+	2+	Correct	10	2+	3+	Correct	10	1+	1+	Correct	10	1+	Scanty	Correct	10	Negative	Negative	Correct	10	3+	2+	Correct	10	95/100	0.95	V. Good
4	Malema Community Clinic	Klay	Bomi	1+	3+	QE	5	1-9AFB/100	1+	Correct	10	Negative	Scanty	LFN	5	Negative	Negative	Correct	10	1+	2+	Correct	10	9AFB/100	3+	QE	5	1-9AFB/100	1+	Correct	10	1-9AFB/100	Scanty	Correct	10	9AFB/100	Negative	LFP	5	1+	2+	Correct	10	80/100	0.8	Good
6	Liberian Government Hospital	Tubmanburg	Bomi	2+	3+	Correct	10	1+	1+	Correct	10	Negative	Scanty	LFN	5	Negative	Negative	Correct	10	1+	2+	Correct	10	2+	3+	Correct	5	Negative	1+	LFN	5	Negative	Scanty	Correct	10	Negative	Negative	Correct	10	3+	2+	Correct	10	85/100	0.85	V. Good
7	Sime Darby	Klay	Bomi	1-9AFB/100	3+	QE	5	1-9AFB/100	1+	Correct	10	Negative	Scanty	LFN	5	Negative	Negative	Correct	10	1+	2+	Correct	10	1-9AFB/100	3+	QE	5	1-9AFB/100	1+	Correct	10	1-9AFB/100	Scanty	Correct	10	Negative	Negative	Correct	10	1+	2+	Correct	10	85/100	0.85	Good
8	Fefeh Town	Klay	Bomi	1+	3+	QE	5	1+	1+	Correct	10	Negative	Scanty	LFN	5	Negative	Negative	Correct	10	2+	2+	Correct	10	2+	3+	Correct	10	1+	1+	Correct	10	1-9AFB/100	Scanty	Correct	10	Negative	Negative	Correct	10	3+	2+	Correct	10	90/100	0.9	V. Good
10	Sinje Health Center	Garwular	Cape Mount	1+	3+	QE	5	1+	1+	Correct	10	Negative	Scanty	LFN	5	Negative	Negative	Correct	10	Negative	2+	HFN	0	1-9AFB/100	3+	QE	5	Negative	1+	HFN	0	1-9AFB/100	Scanty	Correct	10	Negative	Negative	Correct	10	1-9AFB/100	2+	QE	5	60/100	0.6	Fair
11	Lofa Bridge Clinic	Gola Konneh	Cape Mount	2+	3+	Correct	10	1+	1+	Correct	10	Negative	Scanty	LFN	5	Negative	Negative	Correct	10	3+	2+	Correct	10	2+	3+	Correct	10	1+	1+	Correct	10	Negative	Scanty	LFN	5	Negative	Negative	Correct	10	3+	2+	Correct	10	90/100	0.9	V. Good
14	St. Timothy Clinic	Commonwealth	Cape Mount	1+	3+	QE	5	1+	1+	Correct	10	Negative	Scanty	LFN	5	Negative	Negative	Correct	10	1+	2+	Correct	10	1+	3+	QE	5	Negative	1+	HFN	0	Negative	Scanty	LFN	5	1+	Negative	HFP	0	2+	2+	Correct	10	60/100	0.6	Fair
16	Tienii Community Clinic	Tewor	Cape Mount	1+	3+	QE	5	1+	1+	Correct	10	3+	Scanty	QE	5	Negative	Negative	Correct	10	2+	2+	Correct	10	3+	3+	Correct	10	1+	1+	Correct	10	1-9AFB/100	Scanty	Correct	10	Negative	Negative	Correct	10	3+	2+	Correct	10	90/100	0.9	V. Good
19	Chief Jallalon Health Center	Bopolu	Gbarpolu	1+	3+	QE	5	1-9AFB/100	1+	Correct	10	Negative	Scanty	LFN	5	Negative	Negative	Correct	10	Negative	2+	HFN	5	1+	3+	QE	5	1+	1+	Correct	10	1-9AFB/100	Scanty	Correct	10	Negative	Negative	Correct	10	1-9AFB/100	2+	QE	5	75/100	0.75	Fairly Good
20	Gbarma Community Clinic	Gbarma	Gbarpolu	1+	3+	QE	5	1+	1+	Correct	10	Negative	Scanty	LFN	5	Negative	Negative	Correct	10	Negative	2+	HFN	0	1-9AFB/100	3+	QE	5	Negative	1+	HFN	0	1-9AFB/100	Scanty	Correct	10	Negative	Negative	Correct	10	1-9AFB/101	2+	QE	5	60/100	0.6	Fair
24	C.H.Renni Hospital	Kakata	Margibi	3+	3+	Correct	10	1+	1+	Correct	10	Negative	Scanty	LFN	5	Negative	Negative	Correct	10	1+	2+	Correct	10	3+	3+	Correct	10	1+	1+	Correct	10	Negative	Scanty	LFN	5	Not done	Negative	Not done	0	2+	2+	Correct	10	80/100	0.8	Good
25	Dolo's Town Clinic	Mambah Kaba	Margibi	3+	3+	Correct	10	2+	1+	Correct	10	1+	Scanty	Correct	10	Negative	Negative	Correct	10	1+	2+	Correct	10	1+	3+	QE	5	1+	1+	Correct	10	Negative	Scanty	LFN	5	Negative	Negative	Correct	10	2+	2+	Correct	10	90/101	0.9	V. Good
26	Duside Hospital	Firestone	Margibi	2+	3+	Correct	10	1-9AFB/100	1+	Correct	10	Negative	Scanty	LFN	5	Negative	Negative	Correct	10	1+	2+	Correct	10	2+	3+	Correct	10	2+	1+	Correct	10	1-9AFB/100	Scanty	Correct	10	Negative	Negative	Correct	10	2+	2+	Correct	10	95/100	0.95	V. Good
27	Weala Community Clinic	Kakata	Margibi	2+	3+	Correct	10	Negative	1+	HFN	0	1+	Scanty	LFN	5	1-9AFB/100	Negative	LFP	5	2+	2+	Correct	10	1+	3+	QE	5	1-9AFB/100	1+	Correct	10	1-9AFB/100	Scanty	Correct	10	Negative	Negative	Correct	10	1+	2+	Correct	10	75/100	0.75	Fairly Good
31	Bensonville Clinic	Careysburg	Montserrado	Negative	3+	HFN	0	Negative	1+	HFN	0	Negative	Scanty	LFN	5	Negative	Negative	Correct	10	1+	2+	Correct	10	2+	3+	Correct	10	1+	1+	Correct	10	Negative	Scanty	LFN	5	Negative	Negative	Correct	10	1+	2+	Correct	10	70/100	0.7	Fairly Good
32	Barbara Ann Clinic	Greater Monrovia	Montserrado	1+	3+	QE	5	2 AFB/100	1+	Correct	10	Negative	Scanty	LFN	5	Negative	Negative	Correct	10	9AFB/100	2+	QE	5	1+	3+	QE	5	2AFB/100	1+	Correct	10	3AFB/100	Scanty	Correct	10	Negative	Negative	Correct	10	2+	2+	Correct	10	80/100	0.8	Good
35	JFK 'Chest Clinic	Greater Monrovia	Montserrado	1+	3+	QE	5	Negative	1+	HFN	0	Negative	Scanty	LFN	5	Negative	Negative	Correct	10	1+	2+	Correct	10	1+	3+	QE	5	6AFB/100	1+	Correct	10	3AFB/100	Scanty	Correct	10	Negative	Negative	Correct	10	1+	2+	Correct	10	75/100	0.75	Fairly Good
36	Duport Road Clinic	Greater Monrovia	Montserrado	Negative	3+	HFN	0	Negative	1+	HFN	0	Negative	Scanty	LFN	5	Negative	Negative	Correct	10	Negative	2+	HFN	0	Negative	3+	HFN	0	Negative	1+	HFN	0	Negative	Scanty	LFN	5	Negative	Negative	Correct	10	Negative	2+	HFN	5	35/100	0.35	Poor
40	TB Annex OPD	Greater Monrovia	Montserrado	1+	3+	QE	5	Negative	1+	HFN	0	Negative	Scanty	LFN	0	Negative	Negative	Correct	10	Negative	2+	HFN	0	1+	3+	QE	5	1+	1+	Correct	10	Negative	Scanty	LFN	5	Negative	Negative	Correct	10	1+	2+	correct	10	55/100	0.55	Poor
44	St. Joseph Catholic Hospital	Greater Monrovia	Montserrado	2+	3+	Correct	10	1+	1+	Correct	10	Negative	Scanty	LFN	5	Negative	Negative	Correct	10	2+	2+	Correct	10	1+	3+	QE	5	1+	1+	Correct	10	1+	Scanty	Correct	10	Negative	Negative	Correct	10	2+	2+	Correct	10	90/100	0.9	V. Good
47	Soniwain Clinic	Greater Monrovia	Montserrado	2+	3+	Correct	10	Negative	1+	HFN	0	Negative	Scanty	LFN	5	Negative	Negative	Correct	10	Negative	2+	HFN	0	Not done	3+	Not done	0	Not done	1+	Not done	0	Not done	Scanty	Not done	0	Not done	Negative	Not done	0	Not done	2+	Not done	0	25/100	0.25	Poor
48	Clara Town Clinic	Greater Monrovia	Montserrado	2+	3+	Correct	10	1-9AFB/100	1+	Correct	10	Negative	Scanty	LFN	5	Negative	Negative	Correct	10	Negative	2+	HFN	0	2+	3+	Correct	10	1+	1+	Correct	10	Negative	Scanty	LFN	5	Negative	Negative	Correct	10	1+	2+	Correct	10	80/100	0.8	Good
50	Lofa Medical Clinic	Greater Monrovia	Montserrado	Negative	3+	HFN	0	Negative	1+	HFN	0	Negative	Scanty	LFN	5	Negative	Negative	Correct	10	Negative	2+	HFN	0	1-9AFB/100	3+	QE	5	Negative	1+	HFN	0	Negative	Scanty	LFN	5	Negative	Negative	Correct	10	Negative	2+	HFN	0	35/100	0.35	Poor
53	China Union Hospital	Fuamah	Bong	2+	3+	Correct	10	1+	1+	Correct	10	1-9AFB/100	Scanty	Correct	10	Negative	Negative	Correct	10	1+	2+	Correct	10	2+	3+	Correct	10	1+	1+	Correct	10	1-9AFB/100	Scanty	Correct	10	Negative	Negative	Correct	10	1+	2+	Correct	10	100/100	1	Excellent
57	Fenutolie Clinic	Suakoko	Bong	2+	3+	Correct	10	Negative	1+	HFN	0	Negative	Scanty	LFN	5	Negative	Negative	Correct	10	2+	2+	Correct	10	1+	3+	Correct	10	1+	1+	Correct	10	1+	Scanty	Correct	10	Negative	Negative	Correct	10	3+	2+	Correct	10	85/100	0.85	Good
58	Phebe OPD	Suakoko	Bong	3+	3+	Correct	10	Negative	1+	HFN	0	Negative	Scanty	LFN	5	Negative	Negative	Correct	10	3+	2+	Correct	10	2+	3+	Correct	10	1+	1+	Correct	10	Negative	Scanty	LFN	5	Negative	Negative	Correct	10	3+	2+	Correct	10	80/100	0.8	Good
61	Botota Clinic	Kokoya	Bong	3+	3+	Correct	10	1-9AFB/100	1+	Correct	10	Negative	Scanty	LFN	5	Negative	Negative	Correct	10	Negative	2+	HFN	0	2+	3+	Correct	10	Negative	1+	HFN	0	Negative	Scanty	LFN	5	Negative	Negative	Correct	10	3+	2+	Correct	10	70/100	0.7	Fairly Good
63	Bah ta Clinic	Kokoya	Bong	1+	3+	QE	5	2+	1+	Correct	10	Negative	Scanty	LFN	10	Negative	Negative	Correct	10	3+	2+	Correct	10	2+	3+	Correct	10	2+	1+	Correct	10	2+	Scanty	QE	5	Negative	Negative	Correct	10	3+	2+	Correct	10	90/100	0.9	V. Good
65	Salala Health Center	Salala District	Bong	3+	3+	Correct	10	1+	1+	Correct	10	1+	Scanty	Correct	10	Negative	Negative	Correct	10	3+	2+	Correct	10	3+	3+	Correct	10	1+	1+	Correct	10	1+	Scanty	Correct	10	Negative	Negative	Correct	10	3+	2+	Correct	10	100/100	1	Excellent
66	Gbechon Clinic	Kokoya	Bong	3+	3+	Correct	10	Negative	1+	HFN	0	Negative	Scanty	LFN	5	Negative	Negative	Correct	10	3+	2+	Correct	10	Negative	3+	HFN	0	Negative	1+	HFN	0	Negative	Scanty	LFN	5	Negative	Negative	Correct	10	3+	2+	Correct	10	60/100	0.6	Poor
69	Foya Borma Hospital	Foyah	Lofa	3+	3+	Correct	10	Scanty	1+	Correct	10	Negative	Scanty	LFN	5	Negative	Negative	Correct	10	2+	2+	Correct	10	2+	3+	Correct	10	2+	1+	Correct	10	Negative	Scanty	LFN	5	Negative	Negative	Correct	10	2+	2+	Correct	10	90/100	0.9	V. Good
73	Tellewoyan Hospital	Voinjama	Lofa	1+	3+	QE	5	Scanty	1+	Correct	10	Negative	Scanty	LFN	5	Negative	Negative	Correct	10	1-9AFB/100	2+	QE	5	1+	3+	QE	5	Negative	1+	HFN	0	Negative	Scanty	LFN	5	Negative	Negative	Correct	10	1-9AFB/100	2+	QE	5	60/100	0.6	Poor
74	Borkeza Clinic	Zorzor	Lofa	3+	3+	Correct	10	1+	1+	Correct	10	Negative	Scanty	LFN	5	Negative	Negative	Correct	10	Negative	2+	HFN	0	3+	3+	Correct	10	1-9AFB/100	1+	Correct	10	1-9AFB/100	Scanty	Correct	10	Negative	Negative	Correct	10	3+	2+	Correct	10	85/100	0.85	Good
77	Konia Health Center	Zorzor	Lofa	2+	3+	Correct	10	Scanty	1+	Correct	10	1-9AFB/100	Scanty	Correct	10	Negative	Negative	Correct	10	1+	2+	Correct	10	1-9AFB/100	3+	QE	5	1-9AFB/100	1+	Correct	10	Negative	Scanty	LFN	5	Negative	Negative	Correct	10	3+	2+	Correct	10	90/100	0.9	V. Good
78	Neezuin Clinic	Central C	Rivercess	2+	3+	Correct	10	1+	1+	Correct	10	1-9AFB/100	Scanty	Correct	10	Negative	Negative	Correct	10	1+	2+	Correct	10	1+	3+	QE	5	1+	1+	Correct	10	Negative	Scanty	LFN	5	Negative	Negative	Correct	10	3+	2+	Correct	10	90/100	0.9	V. Good
79	Charlie Town Clinic	Timbo	Rivercess	2+	3+	Correct	10	Negative	1+	HFN	0	Negative	Scanty	LFN	5	Negative	Negative	Correct	10	3+	2+	Correct	10	Not done	3+	Not done	0	Negative	1+	HFN	0	1-9AFB/100	Scanty	Correct	10	Negative	Negative	Correct	10	Negative	2+	HFN	0	55/100	0.55	Poor
80	St. Francis Hospital	Timbo	Rivercess	2+	3+	Correct	10	1-9AFB/100	1+	Correct	10	Negative	Scanty	LFN	5	Negative	Negative	Correct	10	2+	2+	Correct	10	1-9AFB/100	3+	QE	5	Negative	1+	HFN	0	1-9AFB/100	Scanty	Correct	10	Negative	Negative	Correct	10	Negative	2+	HFN	0	70/100	0.7	Fairly Good
81	ITI Clinic	Yanii	Rivercess	2+	3+	Correct	10	Negative	1+	HFN	0	Negative	Scanty	LFN	5	Negative	Negative	Correct	10	2+	2+	Correct	10	1+	3+	QE	5	1-9AFB/100	1+	Correct	10	1-9AFB/100	Scanty	Correct	10	Negative	Negative	Correct	10	1-9AFB/100	2+	QE	5	75/100	0.75	Fairly Good
82	Timbo Clinic	Timbo	Rivercess	2+	3+	Correct	10	Negative	1+	HFN	0	Negative	Scanty	LFN	5	Negative	Negative	Correct	10	3+	2+	Correct	10	1+	3+	QE	5	Negative	1+	HFN	0	1-9AFB/100	Scanty	Correct	10	Negative	Negative	Correct	10	Negative	2+	HFN	0	60/100	0.6	Poor
84	F.J Grant Hospital	Greenville	Sinoe	2+	3+	Correct	10	1-9AFB/100	1+	Correct	10	1-9AFB/100	Scanty	Correct	10	Negative	Negative	Correct	10	2+	2+	Correct	10	8 AFB/100	3+	QE	5	1+	1+	Correct	10	Negative	Scanty	LFN	5	Negative	Negative	Correct	10	6 AFB/100	2+	QE	5	85/100	0.85	Good
85	Juarzon Clinic	Juarzon	Sinoe	1+	3+	QE	5	Negative	1+	HFN	0	1-9AFB/100	Scanty	Correct	10	Negative	Negative	Correct	10	1+	2+	Correct	10	8AFB/100	3+	QE	5	1+	1+	Correct	10	Negative	Scanty	LFN	5	Negative	Negative	Correct	10	6AFB/100	2+	QE	5	70/100	0.7	Fairly Good
87	Pynes Town Clinic	Pynes Town	Sinoe	3+	3+	Correct	10	Negative	1+	HFN	0	Negative	Scanty	LFN	5	Negative	Negative	Correct	10	2+	2+	Correct	10	8AFB/100	3+	QE	5	1+	1+	Correct	10	Negative	Scanty	LFN	5	Negative	Negative	Correct	10	6AFB/100	2+	QE	5	70/100	0.7	Fairly Good
89	Catholic Clinic	Greenville	Sinoe	2+	3+	Correct	10	1-9AFB/100	1+	Correct	10	Negative	Scanty	LFN	5	Negative	Negative	Correct	10	2+	2+	Correct	10	8 AFB/100	3+	QE	5	1+	1+	Correct	10	Negative	Scanty	LFN	5	Negative	Negative	Correct	10	6 AFB/100	2+	QE	5	80/100	0.8	Good
90	Liberian Government Hospital	District #3	Grand Bassa	2+	3+	Correct	10	2+	1+	Correct	10	Negative	Scanty	LFN	5	Negative	Negative	Correct	10	2+	2+	Correct	10	1+	3+	QE	5	1+	1+	Correct	10	Negative	Scanty	LFN	5	Negative	Negative	Correct	10	2+	2+	Correct	10	85/100	0.85	Good
91	St. Peter Claver Health Center	District #3	Grand Bassa	Negative	3+	HFN	0	Negative	1+	HFN	0	Negative	Scanty	LFN	5	Negative	Negative	Correct	10	Negative	2+	HFN	0	Negative	3+	HFN	0	Negative	1+	HFN	0	negative	Scanty	LFN	5	Negative	Negative	Correct	10	Negative	2+	HFN	O	30/100	0.3	Poor
97	Mittal Steal Hospital	District #3	Grand Bassa	3+	3+	Correct	10	2+	1+	Correct	10	Not done	Scanty	Not done	0	Negative	Negative	Correct	10	3+	2+	Correct	10	1+	3+	QE	5	1+	1+	Correct	10	1+	Scanty	Correct	10	Negative	Negative	Correct	10	2+	2+	Correct	10	85/100	0.85	Good
101	Behwen Clinic	Upper Kru	Grand Kru	1+	3+	QE	5	1-9AFB/100	1+	Correct	10	Negative	Scanty	LFN	5	Negative	Negative	Correct	10	1+	2+	Correct	10	1+	3+	QE	5	1+	1+	Correct	10	Negative	Scanty	LFN	5	Negative	Negative	Correct	10	1+	2+	Correct	10	80/100	0.8	Good
102	Baclaville Health Center	Upper Kru	Grand Kru	1+	3+	QE	5	1+	1+	Correct	10	1-9AFB/100	Scanty	Correct	10	Negative	Negative	Correct	10	1+	2+	Correct	10	1+	3+	QE	5	1+	1+	Correct	10	1+	Scanty	Correct	10	Negative	Negative	Correct	10	3+	2+	Correct	10	90/100	0.9	V. Good
103	Rally Time Hospital	Upper Kru	Grand Kru	1+	3+	QE	5	1-9AFB/100	1+	Correct	10	Negative	Scanty	LFN	5	Negative	Negative	Correct	10	Negative	2+	HFN	0	2+	3+	Correct	10	2+	1+	Correct	10	1-9AFB/100	Scanty	Correct	10	1-9AFB/100	Negative	LFP	5	1+	2+	Correct	10	75/100	0.75	Fairly Good
104	Sass Town Clinic	Sass Town	Grand Kru	1+	3+	QE	5	Negative	1+	HFN	5	Negative	Scanty	LFN	5	Negative	Negative	Correct	10	2+	2+	Correct	10	1+	3+	QE	5	1+	1+	Correct	10	Negative	Scanty	LFN	5	Negative	Negative	Correct	10	1+	2+	Correct	10	75/100	0.75	Fairly Good
105	Gblebo Clinic	Lower Kru	Grand Kru	2+	3+	Correct	10	1+	1+	Correct	10	Negative	Scanty	LFN	5	Negative	Negative	Correct	10	3+	2+	Correct	10	2+	3+	Correct	10	1-9AFB/100	1+	Correct	10	Negative	Scanty	LFN	5	1+	Negative	HFP	0	Negative	2+	HFN	0	70/100	0.7	Fairly Good
106	Buah Clinic	Lower Kru	Grand Kru	1+	3+	QE	5	Negative	1+	HFN	0	1-9AFB/100	Scanty	Correct	10	Negative	Negative	Correct	10	2+	2+	Correct	10	1+	3+	QE	5	1+	1+	Correct	10	1-9AFB/100	Scanty	Correct	10	Negative	Negative	Correct	10	3+	2+	Correct	10	80/100	0.8	Good
108	J.J.Dossen Hospital	Harper	Maryland	Negative	3+	HFN	0	Negative	1+	HFN	0	Negative	Scanty	LFN	5	1+	Negative	HFP	0	Negative	2+	HFN	0	Negative	3+	HFN	0	2+	1+	Correct	10	Negative	Scanty	LFN	5	Negative	Negative	Correct	10	2+	2+	Correct	10	40/100	0.4	Poor
110	Cavala Clinic	Harper	Maryland	1+	3+	QE	5	Negative	1+	HFN	5	Negative	Scanty	LFN	5	Negative	Negative	Correct	10	2+	2+	Correct	10	1+	3+	QE	5	1+	1+	Correct	10	Negative	Scanty	LFN	5	Negative	Negative	Correct	10	1+	2+	Correct	10	75/100	0.75	Fairly Good
111	CRC Clinic	Pleebo-Sodoken	Maryland	2+	3+	Correct	10	1+	1+	Correct	10	Negative	Scanty	LFN	5	Negative	Negative	Correct	10	3+	2+	Correct	10	3+	3+	Correct	10	1-9AFB/100	1+	Correct	10	1-9AFB/100	Scanty	Correct	10	Negative	Negative	Correct	10	2+	2+	Correct	10	95/100	0.95	V. Good
112	Fish Town Clinic	Harper	Maryland	1+	3+	QE	5	1-9AFB/100	1+	Correct	10	Negative	Scanty	LFN	5	Negative	Negative	Correct	10	1-9AFB/100	2+	QE	5	1+	3+	QE	5	Negative	1+	HFN	0	Negative	Scanty	LFN	5	Negative	Negative	Correct	10	Negative	2+	HFN	0	55/100	0.55	Poor
113	Pleebo Health Center	Pleebo-Sodoken	Maryland	1+	3+	QE	5	Negative	1+	HFN	5	Negative	Scanty	LFN	5	Negative	Negative	Correct	10	3+	2+	Correct	10	2+	3+	Correct	10	1-9AFB/100	1+	Correct	10	Negative	Scanty	LFN	5	Negative	Negative	Correct	10	3+	2+	Correct	10	80/100	0.8	Good
114	Fish Town Health Center	Potupo	RiverGee	2+	3+	Correct	10	1+	1+	Correct	10	Not done	Scanty	Not done	0	Negative	Negative	Correct	10	3+	2+	Correct	10	3+	3+	correct	10	2+	1+	Correct	10	1-9AFB/100	Scanty	Correct	10	Negative	Negative	Correct	10	3+	2+	Correct	10	90/100	0.9	V. Good
123	Gboleken Clinic	Tchien	Grand Gedeh	2+	3+	Correct	10	1+	1+	Correct	10	Negative	Scanty	LFN	5	1-9AFB/100	Negative	LFP	5	1-9AFB/100	2+	QE	5	3+	3+	Correct	10	1-9AFB/100	1+	Correct	10	1-9AFB/100	Scanty	Correct	10	Negative	Negative	Correct	10	3+	2+	Correct	10	80/100	0.8	Good
125	Toffoi Town Clinic	Tchien	Grand Gedeh	2+	3+	Correct	10	1+	1+	Correct	10	Negative	Scanty	LFN	5	Negative	Negative	Correct	10	2+	2+	Correct	10	1+	3+	QE	5	Negative	1+	HFN	0	1-9AFB/100	Scanty	Correct	10	Negative	Negative	Correct	10	3+	2+	Correct	10	80/100	0.8	Good
126	Beh Town Clinic	Tchien	Grand Gedeh	1-9AFB/100	3+	QE	5	1+	1+	Correct	10	Negative	Scanty	LFN	5	Negative	Negative	Correct	10	1+	2+	Correct	10	1-9AFB/100	3+	QE	5	1-9AFB/100	1+	Correct	10	Negative	Scanty	LFN	5	Negative	Negative	Correct	10	Negative	2+	HFN	0	70/100	0.7	Fairly Good
127	Konobo Health Center	Tchien	Grand Gedeh	2+	3+	Correct	10	2+	1+	Correct	10	Negative	Scanty	LFN	5	Negative	Negative	Correct	10	1+	2+	Correct	10	Negative	3+	HFN	0	1-9AFB/100	1+	Correct	10	1-9AFB/100	Scanty	Correct	10	Negative	Negative	Correct	10	1+	2+	Correct	10	85/100	0.85	Good
129	Polar Clinic	Gbarzon	Grand Gedeh	2+	3+	Correct	10	2+	1+	Correct	10	Negative	Scanty	LFN	5	Negative	Negative	Correct	10	1+	2+	Correct	10	1+	3+	QE	5	Negative	1+	HFN	0	1-9AFB/100	Scanty	Correct	10	Negative	Negative	Correct	10	3+	2+	Correct	10	80/100	0.8	Good
130	Gbarzon Health Center	Gbarzon	Grand Gedeh	3+	3+	Correct	10	2+	1+	Correct	10	Negative	Scanty	LFN	5	Negative	Negative	Correct	10	Negative	2+	HFN	0	1+	3+	QE	5	Negative	1+	HFN	O	1-9AFB/100	Scanty	Correct	10	Negative	Negative	Correct	10	3+	2+	Correct	10	70/100	0.7	Fairly Good
131	Toe's Town Clinic	Gbarzon	Grand Gedeh	1+	3+	QE	5	1-9AFB/100	1+	Correct	10	Negative	Scanty	LFN	5	Negative	Negative	LFP	5	3+	2+	Correct	10	1+	3+	QE	5	1-9AFB/100	1+	Correct	10	Negative	Scanty	LFN	5	Negative	Negative	Correct	10	3+	2+	Correct	10	75/100	0.75	Fairly Good
133	Putu Jarwode	Konobo	Grand Gedeh	2+	3+	Correct	10	2+	1+	Correct	10	Negative	Scanty	LFN	5	Negative	Negative	Correct	10	Negative	2+	HFN	0	1-9AFB/100	3+	QE	5	Negative	1+	HFN	0	Negative	Scanty	LFN	5	1-9AFB/100	Negative	LFP	5	1+	2+	Correct	10	60/100	0.6	Fair
134	Janzon Health Center	Tchien	Grand Gedeh	1+	3+	QE	5	1+	1+	Correct	10	Negative	Scanty	LFN	5	Negative	Negative	Correct	10	3+	2+	Correct	10	1-9AFB/100	3+	QE	5	Negative	1+	HFN	0	Negative	Scanty	LFN	5	3+	Negative	HFP	0	3+	2+	Correct	10	60/100	0.6	Fair
135	Martha Tubman Hospital	Tchien	Grand Gedeh	2+	3+	Correct	10	2+	1+	Correct	10	Negative	Scanty	LFN	5	Negative	Negative	Correct	10	Negative	2+	HFN	0	1+	3+	QE	5	1+	1+	Correct	10	1-9AFB/100	Scanty	Correct	10	Negative	Negative	Correct	10	3+	2+	Correct	10	80/100	0.8	Good
136	Zai Town Clinic	Cavalla	Grand Gedeh	2+	3+	Correct	10	1-9AFB/100	1+	Correct	10	1-9AFB/100	Scanty	Correct	10	Negative	Negative	Correct	10	3+	2+	Correct	10	1+	3+	QE	5	1+	1+	Correct	10	1-9AFB/100	Scanty	Correct	10	Negative	Negative	Correct	10	3+	2+	Correct	10	95/100	0.95	V. Good
141	G.W.Harley Hospital	Sanniquille-Mah	Nimba	1+	3+	QE	5	1-9AFB/100	1+	Correct	10	1+	Scanty	Correct	10	Negative	Negative	Correct	10	2+	2+	Correct	10	3+	3+	Correct	10	1+	1+	Correct	10	1-9AFB/100	Scanty	Correct	10	Negative	Negative	Correct	10	2+	2+	Correct	10	95/100	0.95	V. Good
142	Kanplay Clinic	Yarmein	Nimba	2+	3+	Correct	10	1+	1+	Correct	10	Negative	Scanty	LFN	5	Negative	Negative	Correct	10	3+	2+	Correct	10	1+	3+	QE	5	1+	1+	Correct	10	Negative	Scanty	LFN	5	1-9AFB/100	Negative	LFP	5	1+	2+	Correct	10	80/100	0.8	Good
145	Ganta Rehab Center	Sanniquille-Mah	Nimba	2+	3+	Correct	10	1+	1+	Correct	10	Negative	Scanty	LFN	5	Negative	Negative	Correct	10	2+	2+	Correct	10	1+	3+	QE	5	1+	1+	Correct	10	Negative	Scanty	LFN	5	Negative	Negative	Correct	10	2+	2+	Correct	10	85/100	0.85	Good
147	Bahn Health Center	Zogeh	Nimba	3+	3+	Correct	10	Negative	1+	HFN	0	Negative	Scanty	LFN	5	Negative	Negative	Correct	10	Negative	2+	HFN	0	3+	3+	Correct	5	1-9AFB/100	1+	Correct	10	Negative	Scanty	LFN	5	Negative	Negative	Correct	10	3+	2+	Correct	10	70/100	0.7	Fairly Good
152	Equipe Hope Village	Sanniquille-Mah	Nimba	2+	3+	Correct	10	1-9AFB/100	1+	Correct	10	Negative	Scanty	LFN	5	Negative	Negative	Correct	10	Negative	2+	HFN	0	1+	3+	QE	5	1-9AFB/100	1+	Correct	10	1-9AFB/100	Scanty	Correct	10	Negative	Negative	Correct	10	1+	2+	Correct	10	80/100	0.8	Good
153	Kpain Clinic	Gbor	Nimba	2+	3+	Correct	10	1-9AFB/100	1+	Correct	10	Negative	Scanty	LFN	5	Negative	Negative	Correct	10	3+	2+	Correct	10	1-9AFB/100	3+	QE	5	Negative	1+	HFN	0	Negative	Scanty	LFN	5	Negative	Negative	Correct	10	3+	2+	Correct	10	75/100	0.75	Fairly Good
156	St. Mary Clinic	Sanniquille-Mah	Nimba	2+	3+	Correct	10	1-9AFB/100	1+	Correct	10	Negative	Scanty	LFN	5	Negative	Negative	Correct	10	3+	2+	Correct	10	2+	3+	Correct	10	Negative	1+	HFN	0	1-9AFB/100	Scanty	Correct	10	Negative	Negative	Correct	10	3+	2+	Correct	10	85/100	0.85	Good
159	Saclepea Comprehensive H'th C	Yarwein Mehnsonnoh	Nimba	2+	3+	Correct	10	1+	1+	Correct	10	Negative	Scanty	LFN	5	Negative	Negative	Correct	10	2+	2+	Correct	10	2+	3+	Correct	10	1+	1+	Correct	10	1+	Scanty	Correct	10	Negative	Negative	Correct	10	2+	2+	Correct	10	95/100	0.95	V. Good
160	Jackson F. Doe Hospital	Tapetal	Nimba	2+	3+	Correct	10	1+	1+	Correct	10	Negative	Scanty	LFN	5	Negative	Negative	Correct	10	1+	2+	Correct	10	2+	3+	QE	5	1+	1+	Correct	10	1+	Scanty	LFN	5	Negative	Negative	Correct	10	3+	2+	Correct	10	95/100	0.95	V. Good
	Result of Participating Labs							Classification	Interpretation	Score		QE= Quantization error Minor error					Score	Status			Statistic
		Result as deemed by EQA unit						Correct response	No error	10 points		LFN= Low false negative Minor error					0-55	Poor		Status	# of Facilities participated	%
		Negative	1-9AFB/100	1+	2+	3+		QE	Minor error	5 points		LFP= Low false positive Minor error					60-65	Fair		Poor	9	0.11
	Negative	correct	LFN	HFN	HFN	HFN		LFP, LFN	Minor error	5 points		HFP= High false Positive Major error					70-75	Fairly Good		Fair	8	0.1
	1-9AFB/100	LFP	Correct	Correct	QE	QE		HFN, HFP	Major error	0 points		HFN= High false negative Major error					80-85	Good		Fairly Good	19	0.2375
	1+	HFP	Correct	Correct	Correct	QE											90-95	Very Good		Good	25	0.31
	2+	HFP	QE	Correct	Correct	Correct											100	Execellent		Very Good	18	0.23
	3+	HFP	QE	QE	correct	Correct														Excellent	2	0.02
																				TOTAL	80	1
														80/107 active microscopy sites in the country responded the panel
														the response rate was 75%
